# Supplementary material for: Methotrexate and Tumor Necrosis Factor Inhibitors Independently Decrease Neutralizing Antibodies after SARS-CoV-2 Vaccination: Updated Results from the SUCCEED Study
Source: Vaccines (Basel). 2024 Sep 17;12(9):1061. doi: 10.3390/vaccines12091061 (PMC11436066; doi:10.3390/vaccines12091061)
Supplement: Supplementary file 1 [file vaccines-12-01061-s001.zip]

Archive with 1 entries (1 files):
- vaccines-3172823-supplementary.pdf
